# Supplementary material for: Reproducibility of fetal global longitudinal strain measured with speckle tracking echocardiography using a fixed cardiac cycle
Source: PLoS One. 2026 Jul 31;21(7):e0354514. doi: 10.1371/journal.pone.0354514 (PMC13426953; doi:10.1371/journal.pone.0354514)
Supplement: S1 File — (XLSX) [file pone.0354514.s001.xlsx]

## Sheet: Plos-one-dataset_Intra-observer
PatientNr	GA_weeks	GA_days	FramesPerSec_2_1	LV_2_1_Strain	RV_2_1_Strain	LV_2_2_strain	RV_2_2_strain
STE-001	21	1	98	-23.67	-20.87	-33.45	-15.09
STE-001	25	3	90	-33.52	-16.66	-25.04	-29.72
STE-001	29	3	68	-21.37	-15.04	-28.81	-15.15
STE-001	33	3	81	-27.51	-21.39	-25.91	-12.3
STE-001	37	2	87	-11.26	-19.37	-28.44	-18.31
STE-002	19	4	107	-14.16	-7.26	-21.56	-13.6
STE-002	23	4	90	-30.54	-17.31	-35.25	-17.69
STE-002	27	4	63	-22.57	-12.41	-24.49	-12.13
STE-002	29	4	86	-38.11	-18.38	-40.6	-26.82
STE-002	33	3	71	-22.05	-9.26	-22.35	-3.34
STE-002	37	3	71	-24.41	-	-23.29	-
STE-004	19	4	116	-29.81	-22.75	-25.6	-22.35
STE-004	23	3	101	-9.89	-11.4	-15.2	-16.7
STE-004	27	3	90	-15.89	-14.59	-17.13	-17.85
STE-004	31	3	78	-16.27	-13.22	-19.75	-16.68
STE-004	35	4	62	-13.32	-17.96	-25.84	-14.47
STE-005	19	5	124	-15.75	-24.94	-15.08	-24.04
STE-005	23	5	107	-24.65	-15.04	-31.51	-17.95
STE-005	27	2	79	-5.94	-3.25	-6.47	-4.02
STE-005	31	4	81	-23.45	-6.78	-12.72	-9.93
STE-005	35	4	80	-26.12	-9.81	-24.23	-21.61
STE-005	39	4	69	-12.92	-5.51	-14.07	-8.97
STE-006	20	1	79	-14.82	-	-14.59	-
STE-006	24	1	72	-17.87	-9.38	-24.93	-6.99
STE-006	27	0	104	-13.01	-	-	-
STE-006	32	3	82	-21.84	-9.27	-30.72	-20.93
STE-006	37	1	64	-5.69	-6.11	-25.1	-11.69
STE-007	19	4	109	-31.62	-11.01	-38.26	-8.71
STE-007	23	3	92	-14.92	-34.02	-19.43	-21.66
STE-007	26	3	107	-17.24	-26.37	-18.89	-28.58
STE-007	30	5	80	-31.96	-11.93	-28.58	-17.36
STE-007	34	2	60	-14.92	-9.5	-39.16	-22.23
STE-007	38	2	76	-20.8	-	-27.64	-
STE-008	19	0	173	-13.25	-16.22	-15.13	-23.87
STE-008	24	2	103	-12.54	-11.97	-11.44	-22.2
STE-008	28	2	85	-18.98	-20.95	-21.04	-27.32
STE-008	31	6	64	-8.23	-2.76	-11.4	-14.23
STE-008	35	2	79	-19.91	-22.36	-16.95	-23.58
STE-009	20	4	101	-30.79	-14.36	-33.85	-15.89
STE-009	24	6	111	-21.99	-22.35	-22.12	-26.6
STE-009	28	6	77	-14.63	-15.78	-14.3	-17.01
STE-009	32	5	69	-17.44	-18.59	-21.62	-22.9
STE-009	35	4	73	-23.62	-25.32	-28.46	-21.19
STE-010	19	2	105	-14.9	-21.28	-10.34	-23.11
STE-010	23	3	106	-10.75	-16.59	-7.21	-16.06
STE-010	27	3	79	-26.87	-15.13	-24.63	-17.54
STE-010	30	0	60	-15.48	-4.6	-10.88	-9.27
STE-010	34	4	70	-7.26	-11.92	-16.41	-15.25
STE-010	38	3	66	-13.78	-17.5	-11.06	-19.56
STE-012	19	3	126	-25.94	-29.9	-40.71	-19.08
STE-012	23	1	97	-18.37	-12.38	-20.35	-19.69
STE-012	27	1	84	-19.16	-16.41	-17.82	-18.12
STE-012	31	3	64	-14.47	-5.98	-21.57	-16.81
STE-012	35	1	59	-20.49	-15.55	-20.01	-14.73
STE-012	38	6	66	-17.46	-12.7	-20.28	-27.86
STE-014	19	1	127	-25.1	-20.24	-23.34	-24.32
STE-014	23	1	90	-17.11	-17.3	-17.97	-13.2
STE-014	27	2	93	-10.88	-13.71	-13.08	-10.96
STE-014	31	5	66	-19.71	-15.75	-27.81	-6.3
STE-014	35	1	66	-12.82	-7.76	-10.04	-9.02
STE-015	20	1	111	-17.92	-16.47	-22.47	-25.18
STE-015	24	5	89	-13.4	-21.07	-13.75	-13.89
STE-015	30	0	64	-17.21	-10.6	-21.08	-10.04
STE-015	38	0	83	-19.6	-15.42	-23.34	-21.41
STE-016	19	3	93	-10.22	-17.99	-25.86	-28.27
STE-016	23	0	96	-23.23	-7.81	-25.88	-14.36
STE-016	25	6	83	-22.37	-11.53	-20.7	-12.32
STE-016	30	2	68	-19.29	-32.13	-21.91	-32.36
STE-016	34	3	70	-5.07	-10.53	-11.34	-19.88
STE-016	38	2	61	-21.23	-20.02	-20.34	-18.15
STE-020	19	1	119	-28.61	-22.9	-38.86	-23.58
STE-020	22	2	110	-17.1	-13.86	-21.66	-19.29
STE-020	26	2	85	-14.91	-16.8	-9.66	-19.44
STE-020	30	2	88	-30.89	-24.17	-26.2	-20.99
STE-020	34	1	81	-9.2	-15.2	-13.4	-11.68
STE-020	38	0	74	-24.4	-22.2	-14.2	-13.5
STE-021	19	1	141	-16.28	-17.89	-15.6	-18.86
STE-021	24	1	79	-18.46	-6.06	-18.89	-27.57
STE-021	30	0	85	-20.86	-6.86	-23.26	-18.57
STE-021	34	1	81	-26.55	-10.56	-24.34	-9.26
STE-021	38	1	72	-12.13	-	-19.39	-
STE-022	19	3	80	-16.9	-30.94	-33.24	-33.22
STE-022	25	1	84	-19.13	-28	-20.51	-15.27
STE-022	30	4	76	-7.93	-13.53	-13.64	-10.22
STE-022	34	3	69	-23.25	-13.77	-19.08	-9.2
STE-022	38	4	60	-4.72	-3.38	-10.1	-
STE-023	19	3	90	-11.52	-19.84	-9.94	-21.37
STE-023	24	2	92	-19.09	-14.85	-22.68	-29.61
STE-023	28	2	92	-24.19	-12.51	-18.54	-18.13
STE-023	30	6	70	-11.73	-27.11	-19.05	-24.23
STE-023	33	6	78	-14.58	-27.84	-18.69	-26.89
STE-023	38	2	83	-20.3	-13.71	-19.19	-12.55
STE-025	19	5	130	-28.25	-15.33	-15.12	-10.67
STE-025	25	0	84	-21.36	-7.92	-25.15	-21.12
STE-025	29	0	80	-26.32	-27.43	-26.46	-26.12
STE-025	33	0	79	-12.18	-26.27	-12.82	-
STE-025	36	6	70	-3.02	-	-8.04	-
STE-026	21	0	155	-34.19	-6.9	-39.58	-16.54
STE-026	23	2	96	-28.64	-18.62	-24.32	-20.94
STE-026	27	2	70	-21.85	-5.58	-28.81	-10.4
STE-026	31	2	71	-11.83	-2.88	-6.32	-14.87
STE-027	19	2	105	-13.58	-5.09	-15.11	-20.07
STE-027	23	2	84	-29.72	-14.09	-32.63	-18.12
STE-027	27	4	79	-32.41	-16.18	-29.77	-15.96
STE-027	31	5	87	-19.46	-18.32	-19.39	-17.54
STE-027	35	2	68	-8.54	-22.2	-7.36	-18.04
STE-027	39	2	79	-3.53	-8.49	-3.09	-7.05
STE-028	19	0	95	-17.93	-17.54	-16.36	-15.91
STE-028	22	0	136	-18.55	-24.2	-18.19	-16.95
STE-028	25	4	92	-23.22	-21.9	-30	-7.62
STE-028	30	0	62	-12.85	-9.5	-11.24	-22.78
STE-028	33	5	71	-11.76	-1.89	-2.78	-6.09
STE-028	38	0	58	-18.98	-10.48	-24.15	-13.2
STE-029	39	4	63	-	-	-	-15.9
STE-029	19	4	125	-5.22	-9.59	-9.24	-10.17
STE-029	23	4	94	-28.26	-12.57	-30.88	-18.68
STE-029	27	4	84	-19.76	-19.72	-20.31	-23.08
STE-029	31	4	83	-26.95	-8.53	-25.26	-15.36
STE-029	35	4	79	-18.98	-8.01	-24.49	-13.46
STE-030	19	4	144	-16.13	-22.97	-21.07	-13.94
STE-030	23	4	90	-27.5	-16.57	-27.72	-19.24
STE-030	27	4	68	-23.2	-16.71	-18.16	-17.37
STE-030	31	5	73	-25.8	-14.68	-21.77	-1.62
STE-030	34	6	83	-26.67	-13.51	-23.81	-11.81
STE-030	38	4	63	-5.64	-	-8.33	-
STE-031	19	1	138	-11.91	-10.28	-20.98	-21.63
STE-031	23	2	99	-14.31	-3.39	-20.81	-11.1
STE-031	27	1	70	-18.31	-11.19	-10.45	-6.18
STE-031	35	2	67	-13.35	-1.24	-17.09	-
STE-032	20	1	116	-20.9	-16.24	-21.91	-13.98
STE-032	24	4	99	-15.88	-12.46	-24.1	-22.1
STE-032	28	4	90	-17.87	-20.51	-10.2	-11.94
STE-032	32	2	73	-21.03	-17.83	-19.77	-17.66
STE-032	36	3	78	-29.09	-14.54	-22.95	-13.13
STE-033	35	3	73	-	-21.75	-	-12.73
STE-033	19	3	115	-27.15	-17.01	-22.48	-14.76
STE-033	23	2	83	-11.07	-31.43	-14.48	-40.41
STE-033	27	1	78	-15.62	-22.93	-15.15	-22.85
STE-033	31	3	75	-28.03	-11.12	-33.43	-5.83
STE-034	19	2	136	-31.7	-25.78	-28	-32.84
STE-034	23	0	89	-23.86	-21.42	-11.85	-30.04
STE-034	28	0	81	-17.58	-31.1	-28.64	-32.32
STE-034	32	0	84	-18.59	-16.02	-25.54	-19.26
STE-034	36	2	59	-17.23	-16.54	-14.51	-23.41
STE-035	20	1	133	-33.1	-	-	-10.9
STE-035	23	6	72	-23.01	-27.85	-19.27	-33.99
STE-035	27	6	78	-35.36	-18.01	-25.14	-20.04
STE-035	32	1	79	-29.24	-	-24.74	-15.74
STE-035	36	2	80	-14.88	-26.46	-5.72	-14.03
STE-037	19	1	127	-13.5	-25.7	-17.17	-21.75
STE-037	23	0	95	-29.1	-25.32	-23.32	-20.28
STE-037	26	6	87	-24	-15.82	-22.9	-17.99
STE-037	30	6	68	-10.22	-33.01	-15.63	-21.02
STE-037	34	6	66	-18.57	-23.41	-13.18	-28.22
STE-037	38	6	76	-20.64	-23.75	-21.06	-25.14
STE-038	19	3	118	-16.49	-19.58	-16.69	-19.12
STE-038	23	5	99	-19.18	-22.47	-18.61	-26.65
STE-038	27	5	79	-20.78	-30.61	-20.7	-23.13
STE-038	31	3	70	-19.21	-26.17	-21.17	-19.48
STE-038	35	2	83	-12.27	-	-12.09	-
STE-038	39	3	59	-	-	-	-
STE-040	19	3	80	-33.85	-26.67	-39.08	-29.92
STE-040	21	5	92	-24.19	-28.21	-31.53	-16.54
STE-040	25	3	83	-26.02	-21.36	-14.42	-18.1
STE-040	30	2	71	-8.2	-17.31	-13.26	-26.07
STE-040	34	2	56	-23.75	-	-19.47	-
STE-040	38	2	68	-20.03	-	-16.76	-
STE-041	19	4	147	-12.66	-16.54	-14.26	-21.95
STE-041	24	5	95	-17.54	-18.57	-22.64	-14.17
STE-041	27	5	88	-21.36	-24.26	-26.3	-17.75
STE-041	32	5	78	-32.75	-	-27.8	-
STE-041	36	4	74	-12.89	-	-16.1	-
STE-042	26	5	107	-	-20.18	-	-14.62
STE-042	19	4	117	-23.63	-28.19	-22.69	-16.93
STE-042	24	3	109	-9.62	-15.89	-10.66	-15.85
STE-042	31	2	80	-12.15	-16.42	-15.48	-18.45
STE-042	36	4	65	-29.51	-18.92	-17.01	-14.76
STE-043	37	6	77	-	-24.7	-	-31.06
STE-043	19	3	86	-16.55	-19.17	-25.49	-21.05
STE-043	22	5	86	-27.8	-29.12	-25.17	-24.06
STE-043	25	2	91	-35.53	-32.25	-27.22	-18.14
STE-043	29	4	83	-20.83	-24.18	-20.23	-21.05
STE-043	33	3	77	-12.65	-11	-12.85	-13.1
STE-044	20	0	89	-4.29	-7.84	-10.97	-21.8
STE-044	24	1	85	-22.12	-	-10.07	-
STE-044	29	1	83	-16.64	-	-20.45	-
STE-044	34	0	64	-10.41	-17.13	-12.9	-12.71
STE-044	36	6	64	-21.61	-8.26	-17.42	-18.55
STE-045	19	4	89	-17.28	-24.61	-21.18	-23.16
STE-045	30	3	73	-26.62	-12.58	-27.88	-14.82
STE-045	38	6	59	-12.68	-19.61	-16.2	-8.41
STE-047	19	1	142	-24.91	-16.16	-27.38	-19.5
STE-047	23	1	97	-25.67	-27.97	-14.44	-19.04
STE-047	27	1	89	-20.19	-20.2	-20.09	-11.95
STE-047	31	3	71	-11	-21.1	-9.1	-22.77
STE-047	35	1	66	-16.1	-25.02	-14.64	-18.06
STE-047	39	1	76	-24.97	-	-23.91	-
STE-048	19	3	87	-10.73	-13.51	-17.13	-14.11
STE-048	23	3	84	-26.03	-20.87	-24.13	-14.69
STE-048	26	4	79	-26.22	-11.93	-28.32	-18.74
STE-048	30	4	63	-27.05	-18.47	-18.82	-16.3
STE-048	34	3	79	-20.29	-18.47	-21.8	-19.32
STE-048	38	6	68	-25.27	-22.77	-18.51	-16.73
STE-049	19	4	170	-25.8	-26.9	-28.32	-22.53
STE-049	23	4	73	-19.3	-8.78	-23.88	-15.28
STE-049	27	4	94	-22.6	-25.05	-26.6	-26.54
STE-049	32	0	79	-21.84	-16.89	-16.81	-10.45
STE-049	35	4	59	-28.41	-21.48	-14.13	-14.74
STE-049	39	3	69	-19.98	-31.63	-34.08	-22.96
STE-050	19	4	114	-24.84	-23.22	-15.59	-17.42
STE-050	23	5	111	-30.2	-14.78	-26.24	-17.38
STE-050	26	4	75	-35.94	-21.58	-28.78	-27.2
STE-050	29	6	100	-18.39	-22.71	-20.03	-14.95
STE-050	34	0	68	-27.39	-22.86	-34.73	-20.34
STE-050	38	0	65	-19.69	-17.86	-20.59	-14.5
STE-051	19	0	130	-29.75	-19.16	-31.7	-21.23
STE-051	22	0	111	-24.67	-25.28	-11.67	-18.8
STE-051	26	0	95	-7.19	-25.65	-6.32	-20.62
STE-051	30	1	102	-29.94	-11.38	-19.15	-11.81
STE-051	34	0	78	-13.62	-15.32	-21.2	-15.65
STE-051	38	0	69	-16.58	-	-19.21	-
STE-052	35	6	60	-	-17.09	-	-23.86
STE-052	20	1	150	-18.76	-16.14	-26.75	-21.91
STE-052	23	6	83	-12.07	-20.01	-12.41	-27.71
STE-052	27	6	99	-22.61	-27.62	-19.13	-17.95
STE-052	31	6	68	-10.96	-25.49	-14.42	-20.94
STE-052	39	6	76	-15.01	-16.72	-24.93	-21.89
STE-055	19	1	120	-17.69	-32.81	-25.71	-15.54
STE-055	23	1	100	-34.96	-38.05	-26.64	-33.28
STE-055	27	0	95	-31.3	-21.07	-18.58	-18.26
STE-055	31	1	68	-33.73	-20.79	-22.78	-22.35
STE-055	34	6	78	-20.79	-	-22.66	-
STE-057	20	0	90	-29.36	-19.82	-23.86	-16.5
STE-057	23	6	98	-9.17	-24.81	-	-24.89
STE-057	28	2	85	-24.26	-21.89	-23.98	-21.96
STE-057	32	6	72	-9.82	-14.83	-15.23	-13.55
STE-057	36	6	66	-23.03	-16.38	-21.61	-
STE-058	19	2	87	-24.61	-21.9	-15.85	-16.37
STE-058	23	2	77	-7.56	-15.73	-8.82	-9.74
STE-058	28	3	79	-24.49	-15.69	-25.31	-18.17
STE-058	32	2	83	-31.38	-24.47	-20.19	-21.1
STE-059	39	5	80	-	-27.44	-	-28.39
STE-059	19	5	121	-32.29	-27.74	-31.4	-30.1
STE-059	23	5	108	-27.18	-5.73	-20.44	-8.51
STE-059	27	5	79	-19.66	-23.28	-17.91	-8.25
STE-059	31	5	84	-21.76	-17.72	-15.95	-18.87
STE-060	23	1	96	-	-15.22	-	-12.77
STE-060	18	6	99	-24.39	-15.5	-24.04	-14.25
STE-060	26	4	81	-25.39	-15.49	-27.76	-25.14
STE-060	31	0	72	-9.56	-22.83	-18.72	-18
STE-060	35	5	64	-14.11	-	-8.55	-
STE-062	19	3	127	-26.32	-34.32	-30.72	-33.87
STE-062	23	4	102	-35.14	-21.19	-22.33	-20.31
STE-062	27	5	96	-27.78	-11.29	-27.51	-17.1
STE-062	32	3	83	-22.07	-13.67	-23.82	-21.1
STE-062	36	5	59	-14.78	-19.54	-24.38	-13.98
STE-063	19	1	143	-24.41	-31.03	-32.01	-19.53
STE-063	23	1	86	-26.32	-12.87	-15.13	-19.48
STE-063	27	2	104	-24.78	-29.19	-21.85	-23.36
STE-063	32	2	79	-21.03	-17.21	-18.88	-19.29
STE-063	36	2	76	-20.57	-	-12.31	-
STE-064	19	3	117	-23.89	-24.65	-26.35	-15.73
STE-064	24	2	90	-27.78	-20.07	-25.37	-19.94
STE-064	28	1	86	-19.98	-16.55	-15.72	-23.41
STE-064	32	3	64	-23.6	-21.05	-33.19	-17.66
STE-064	36	2	67	-29.17	-15.61	-19.43	-21.11
STE-065	19	6	114	-36.67	-12.11	-28.11	-11.89
STE-065	23	3	95	-27.1	-19.88	-22.79	-24.3
STE-065	27	3	77	-18.07	-15.88	-21.05	-11.26
STE-065	31	3	77	-17.7	-11.61	-12.52	-
STE-065	35	5	77	-15.25	-14.89	-17.47	-14.9
STE-067	19	3	90	-14.37	-30.57	-26.64	-14.57
STE-067	22	6	89	-14.88	-15.76	-16.45	-18.24
STE-067	25	6	100	-21.1	-29.63	-18.04	-30.33
STE-067	30	5	83	-25.6	-26.88	-19.36	-18.14
STE-067	34	3	70	-19.24	-12.27	-17.73	-19.02
STE-068	19	0	124	-22.75	-	-25.59	-
STE-068	27	2	84	-13.79	-7.49	-13.81	-12.84
STE-068	31	2	83	-24.85	-	-19.04	-
STE-068	35	2	61	-16.29	-16.56	-14.7	-11.38
STE-068	23	2	-	-	-	-	-
STE-069	18	4	111	-19.08	-21.2	-17.96	-19.48
STE-069	23	0	115	-31.86	-26.19	-21.72	-25.92
STE-071	24	4	94	-27.28	-30.18	-29.14	-14.4
STE-071	28	4	85	-23.66	-11.01	-20.8	-16.31
STE-071	32	2	68	-15.15	-20.29	-19.15	-14.23
STE-071	36	1	69	-12.61	-12.99	-19.74	-16.61
STE-072	38	0	65	-	-19.41	-	-15.93
STE-072	20	1	119	-11.27	-19.43	-16.72	-19.28
STE-072	23	6	86	-29.34	-24.17	-22.79	-21.83
STE-072	28	0	104	-27.78	-22.87	-30.22	-25.88
STE-072	29	2	78	-25.39	-24.75	-25.81	-19.02
STE-072	33	0	83	-16.16	-20.92	-18.87	-19.52
STE-074	19	2	31	-22.48	-	-20.24	-
STE-074	23	4	92	-12.43	-14.67	-25.63	-19.01
STE-074	27	5	92	-11.97	-25	-15.66	-19.37
STE-074	31	2	65	-16.73	-27.29	-13.94	-21.86
STE-074	36	3	81	-25.73	-20.39	-25.06	-13.47
STE-076	19	1	127	-23.59	-17.03	-16.72	-22.05
STE-076	23	0	103	-19.73	-33.86	-17.69	-22.56
STE-076	27	0	79	-13.27	-19.42	-11.56	-21.16
STE-076	30	6	80	-9.51	-18.38	-11.37	-24.73
STE-077	19	0	109	-38.59	-22.8	-41.6	-27.2
STE-077	23	1	87	-14.99	-34.28	-13.14	-30.76
STE-077	27	1	93	-34.14	-32.15	-37.81	-22.98
STE-077	31	0	83	-15.15	-19.08	-20.88	-26.25
STE-077	35	0	60	-31.27	-20.81	-23.23	-14.58
STE-077	39	0	66	-23.74	-18.1	-15.9	-23.09
STE-078	19	5	96	-20.01	-36.31	-28.39	-27.73
STE-078	23	5	98	-15.15	-15.92	-13.78	-21.63
STE-078	28	0	80	-18.31	-26.23	-23.6	-19.52
STE-078	31	6	78	-23.59	-16.69	-22.33	-17.74
STE-079	18	5	100	-26.61	-18.24	-14.89	-26.52
STE-079	22	5	91	-26.49	-19.84	-12.79	-20
STE-079	26	5	90	-18.81	-21.31	-21.34	-14.74
STE-079	30	6	91	-26.58	-22.48	-21.15	-20.15
STE-079	34	6	69	-20.05	-	-19.49	-
STE-080	19	1	110	-13.56	-12.68	-23.54	-13
STE-080	23	1	94	-36.13	-18.01	-28.98	-14.5
STE-080	31	0	79	-9.92	-	-	-
STE-080	34	6	70	-20.16	-23.98	-24.49	-17.44
STE-080	38	6	77	-27.13	-17.21	-18.12	-9.25
STE-081	21	2	105	-15.23	-12.9	-20.14	-18.28
STE-081	26	4	75	-20.73	-9.74	-20.45	-11.64
STE-081	30	0	96	-20.04	-27.05	-18.62	-22.64
STE-081	37	0	72	-17.57	-18.23	-17.75	-11.22
STE-082	18	3	73	-29.49	-18.03	-30.03	-25.96
STE-082	21	0	87	-25.08	-18.92	-28.63	-18.37
STE-082	25	1	84	-19.5	-6.41	-24.69	-22.13
STE-082	29	3	82	-34.46	-18.19	-29.94	-16.65
STE-082	33	1	73	-25.82	-	-30.1	-
STE-084	20	2	124	-9.02	-18.35	-10.66	-16.17
STE-084	24	6	96	-26.92	-12.88	-28.51	-21.35
STE-084	28	4	90	-24.56	-19.65	-18.83	-21.6
STE-084	32	6	71	-22.33	-15.58	-24.67	-23.19
STE-084	36	3	70	-24.31	-16.62	-21.57	-16.15
STE-084	39	2	71	-16.65	-20.66	-14.68	-14.33
STE-085	19	1	122	-31.27	-29.99	-27.82	-14.32
STE-085	23	0	111	-25.57	-23.09	-19.92	-25.78
STE-085	27	0	89	-14.55	-15.24	-19.79	-14.69
STE-085	31	0	70	-24.33	-33.75	-23.42	-24.55
STE-085	35	0	78	-19.06	-14.74	-16.8	-
STE-086	19	3	80	-25.98	-21.87	-19.12	-24.06
STE-086	24	6	100	-36.84	-25.51	-33.99	-23.11
STE-086	28	6	78	-22.81	-14.43	-16.42	-20.4
STE-086	33	3	57	-13.79	-15.91	-14.06	-
STE-086	37	6	73	-16.73	-	-10.62	-
STE-087	19	5	108	-25.86	-19.66	-36.5	-14.72
STE-087	23	0	107	-21.57	-9.76	-19.02	-17.05
STE-087	27	0	92	-17.73	-23.3	-14.13	-16.17
STE-087	30	4	82	-22.08	-21.83	-19.42	-19.93
STE-087	35	0	73	-18.56	-27.06	-15.83	-22.59
STE-089	18	6	103	-31.59	-23.46	-	-19.9
STE-089	23	2	86	-46.21	-10.21	-37.6	-16.78
STE-089	27	2	101	-25.68	-33.49	-24.8	-28.1
STE-089	31	1	78	-12.29	-15.27	-26.41	-15.16
STE-089	34	1	70	-17.08	-17.96	-25.69	-20.89
STE-089	38	1	70	-12.49	-5.24	-11.71	-11.62
STE-090	20	3	74	-19.25	-22.01	-22.57	-23.06
STE-090	24	3	107	-28.93	-27.22	-29.56	-20.37
STE-090	28	3	100	-20.89	-24.26	-20.2	-22.02
STE-090	32	4	69	-15.71	-16.45	-19.35	-19.6
STE-090	36	2	81	-12.78	-10.74	-24.19	-16.4
STE-091	23	3	77	-14.02	-21.9	-16.47	-14.77
STE-091	27	2	83	-12.63	-19.66	-16.42	-20.67
STE-091	31	3	83	-27.65	-19.9	-	-23.59
STE-091	34	5	86	-24.92	-21.4	-28.82	-15.84
STE-091	38	4	80	-23.62	-25.5	-22.7	-30.42
STE-092	25	6	103	-	-7.97	-	-8.43
STE-092	20	4	131	-16.71	-14.51	-20.31	-23.46
STE-092	28	5	86	-16.29	-21.69	-18.81	-18.08
STE-092	33	6	78	-23.05	-18.8	-23.42	-21.09
STE-093	19	2	119	-15.39	-22.6	-22.24	-16.85
STE-093	23	2	89	-6.18	-15.32	-11.05	-15.67
STE-093	27	2	69	-15.04	-29.45	-18.75	-27.15
STE-093	31	3	77	-21.8	-19.39	-22.73	-24.28
STE-093	35	5	71	-19.75	-20.06	-21	-20.28
STE-093	39	2	78	-14.67	-7.55	-12.16	-18.64
STE-095	20	4	89	-25.87	-28.01	-35.28	-21.93
STE-095	24	6	95	-22.17	-18.88	-23.56	-22.2
STE-095	29	0	59	-20.99	-16.55	-35.17	-16.18
STE-095	32	6	76	-22.97	-13.11	-24.78	-22.17
STE-095	36	6	74	-22.14	-23.1	-24.63	-25.33
STE-096	20	2	120	-31.79	-18.5	-24.64	-19.37
STE-096	24	4	103	-44.12	-19.61	-36.32	-20.15
STE-096	28	2	86	-32.31	-14.82	-29.54	-19.02
STE-096	32	2	62	-21.43	-12.32	-23.31	-13.45
STE-096	36	4	85	-22.44	-18.87	-22.87	-11.25
STE-098	36	2	76	-	-8.53	-	-11.13
STE-098	19	2	71	-34.52	-4.91	-37.48	-25.73
STE-098	23	4	89	-20.26	-25.44	-19.83	-24.78
STE-098	27	4	85	-25.37	-15.29	-25.62	-18.26
STE-098	32	1	61	-25.15	-16.28	-19.96	-13.21
STE-100	24	2	94	-26.2	-26	-20	-23.67
STE-100	27	2	79	-14.89	-11.52	-18.42	-20.71
STE-100	32	2	71	-10.93	-10.7	-17.92	-14.62
STE-100	36	4	67	-19.41	-18.88	-18.49	-27.56
STE-105	19	2	141	-37.13	-32.01	-39.38	-25.8
STE-105	27	1	91	-23.35	-17.26	-18.94	-17.58
STE-105	31	4	91	-8.71	-13.91	-14.55	-14.94
STE-105	35	1	72	-15.22	-16.37	-12.17	-14.1
STE-105	39	1	69	-13.41	-15.7	-10.83	-12.87
STE-106	19	1	108	-28.96	-32.46	-35.83	-26.94
STE-106	23	1	109	-35.06	-17.2	-21.71	-18.83
STE-106	27	0	102	-30.31	-18.53	-30.39	-19.49
STE-106	31	0	70	-18.37	-14.92	-12.87	-20.66
STE-106	35	1	80	-19.35	-21.25	-23.94	-22.55
STE-106	39	2	85	-27.57	-17.57	-22.01	-19.06
STE-107	19	3	143	-6.18	-15.79	-10.55	-19.95
STE-107	23	6	101	-27.47	-25.18	-26.25	-22.33
STE-108	31	0	62	-	-19.53	-	-18.17
STE-108	34	6	81	-	-23.2	-	-14.55
STE-108	19	0	132	-25.63	-20.9	-20.95	-16.49
STE-108	22	6	106	-42.43	-24.95	-34.71	-18.28
STE-108	26	4	96	-36.01	-24.51	-41.94	-25.71
STE-108	38	4	73	-14.48	-21.65	-8.32	-19.33
STE-110	30	5	72	-	-11.24	-	-16.81
STE-110	20	1	81	-26.27	-23.42	-25.03	-17.43
STE-110	24	0	84	-28.91	-26.16	-27	-26.88
STE-110	27	0	69	-20.57	-19.5	-19.25	-16.3
STE-110	34	1	77	-29.44	-30.33	-22.55	-23.93
STE-110	39	2	53	-17.93	-19.95	-15.05	-19.38
STE-111	21	1	132	-20.63	-15.91	-16.51	-18.73
STE-111	25	1	97	-12.38	-13.43	-	-19.53
STE-111	33	0	84	-26.1	-14.09	-15.56	-16.63
STE-111	37	3	76	-24.43	-22.94	-26.37	-15.46
STE-112	19	0	89	-22.5	-22.87	-11.81	-20.85
STE-112	22	6	95	-17.39	-7.49	-12.48	-16.41
STE-112	26	4	79	-26.03	-15.85	-22.69	-25.45
STE-112	30	4	84	-13.69	-14.31	-10.19	-16.91
STE-112	34	5	63	-31.23	-17.6	-32.06	-8.86
STE-112	39	4	70	-23.3	-14.18	-20.31	-14.34
STE-113	23	4	90	-17.36	-16.47	-16.04	-19.08
STE-113	27	3	81	-30.02	-14.9	-36.28	-15.07
STE-114	19	1	113	-40.48	-21.78	-29.43	-19.44
STE-114	23	1	94	-22.91	-29.13	-34.37	-13.09
STE-114	27	0	84	-26.36	-28.77	-25.09	-27.08
STE-114	30	6	85	-16.41	-	-21.78	-
STE-114	34	6	57	-22.48	-19.01	-28.87	-21.98
STE-114	38	6	77	-32.9	-15.39	-22.52	-27.01
STE-115	20	2	118	-	-20.54	-	-
STE-115	24	3	89	-16.02	-16.53	-9.08	-18.67
STE-115	28	3	81	-26.88	-19.84	-25.37	-20.09
STE-115	32	0	80	-25.51	-	-25.76	-
STE-115	36	1	51	-16.62	-	-18.59	-
STE-116	20	1	69	-20.14	-20.62	-13.5	-23.64
STE-116	24	2	88	-20.65	-18.46	-16.07	-17.36
STE-116	28	4	89	-23.38	-21.49	-10.86	-17.99
STE-116	34	0	64	-22.2	-13.52	-13.91	-19.41
STE-116	36	1	69	-17.51	-15.7	-21.53	-16.8
STE-117	19	4	154	-15.32	-14.28	-15.71	-20.5
STE-117	23	2	101	-19.16	-21.03	-18.76	-18.71
STE-117	27	3	94	-22.86	-22.42	-14.18	-18.91
STE-117	32	3	77	-21.64	-16.24	-20.17	-15.14
STE-117	35	3	73	-23.52	-19.22	-30.3	-21.36
STE-118	27	6	72	-	-23.86	-	-13.41
STE-118	19	2	157	-12.81	-15.48	-8.93	-16.81
STE-118	24	1	132	-16.58	-32.13	-16.38	-28.22
STE-118	32	2	71	-25.62	-	-17.28	-
STE-118	35	6	74	-5.9	-5.13	-	-11.68
STE-118	39	1	71	-15.17	-	-12.35	-
STE-119	22	5	101	-13.75	-17.61	-20.13	-25.03
STE-119	27	3	91	-22.95	-28.52	-22.95	-20.38
STE-119	31	0	73	-26.39	-25.49	-27.09	-18.87
STE-119	35	4	71	-14.6	-12.07	-18.45	-16.25
STE-121	23	3	86	-23.53	-19.2	-25.78	-25.14
STE-121	27	3	101	-18.25	-7.18	-22.26	-17.67
STE-121	32	1	66	-30.52	-11.76	-32.29	-11.93
STE-121	35	6	76	-18.13	-17.7	-26.55	-23.7
STE-122	19	3	90	-14.86	-10.46	-17.37	-16.09
STE-122	23	6	95	-21.6	-22.27	-17.08	-18.15
STE-122	27	6	87	-23.3	-19.45	-25.69	-26.29
STE-122	32	3	58	-19.6	-	-20.69	-
STE-122	36	6	79	-21.65	-26.61	-22.06	-16.83
STE-123	20	1	80	-25.6	-19.86	-20.2	-21.27
STE-123	24	1	106	-17.96	-11.85	-14.54	-14.2
STE-123	27	1	82	-26.4	-28.57	-26.87	-23.32
STE-123	32	6	70	-31.68	-19.55	-30.56	-21.47
STE-123	35	6	74	-9.05	-8.65	-36.71	-31.39
STE-124	19	2	117	-29.16	-30.9	-30.1	-30.48
STE-124	24	1	95	-11.73	-15.21	-10.56	-14.06
STE-124	28	1	95	-13.03	-12.47	-12.23	-11.54
STE-124	32	1	65	-7.93	-2.6	-8.73	-8.53
STE-125	21	2	125	-34.78	-16.02	-26.41	-16.29
STE-125	25	1	91	-27.91	-19	-32.1	-25.82
STE-125	29	1	78	-12.87	-16.84	-20.43	-22.69
STE-125	32	4	74	-22.27	-14.15	-13.85	-21.03
STE-125	35	4	74	-15.95	-16.23	-7.36	-17.85
STE-126	20	1	94	-24.22	-22.62	-27.33	-18.54
STE-126	25	1	98	-18.13	-17.34	-19.69	-24.59
STE-126	31	2	80	-20.65	-12.59	-22.46	-21.92
STE-126	35	1	84	-16.79	-20.23	-21.82	-22.53
STE-127	19	2	98	-21.89	-26.96	-16.48	-26.32
STE-127	22	6	87	-27.74	-25.88	-25.26	-19.52
STE-127	26	6	64	-31.69	-18.49	-28.78	-13.16
STE-127	30	6	66	-16.72	-21.21	-10.66	-17.73
STE-127	35	1	64	-23.57	-25.33	-17.48	-22.36
STE-127	39	0	72	-8.63	-	-8.01	-
STE-129	18	6	139	-18.34	-	-12.73	-22.96
STE-129	24	1	89	-27.69	-15.45	-28.85	-20.3
STE-129	27	1	92	-30.22	-9.46	-29.78	-21.06
STE-129	30	2	79	-23.07	-16.98	-23.35	-10.38
STE-129	34	3	68	-20.35	-18.25	-22.55	-15.98
STE-130	23	1	87	-16.55	-22.19	-25.05	-15.68
STE-130	19	0	153	-22.97	-16.96	-32.72	-21.15
STE-130	27	0	74	-	-18.73	-	-15.73
STE-130	31	2	85	-17.85	-15.47	-30.14	-18.88
STE-130	35	2	74	-12.23	-14.72	-22.08	-22.59
STE-130	38	2	71	-17.62	-15.75	-17.26	-21.23
STE-131	20	0	90	-17.97	-26.37	-18.81	-21.13
STE-131	24	0	94	-28.62	-24.52	-26.55	-25.91
STE-131	28	1	89	-25.97	-19.02	-34.45	-23.65
STE-131	32	0	63	-25.85	-24.08	-22.17	-21.05
STE-131	36	1	58	-17.52	-21.88	-17.28	-10.69
STE-132	19	1	118	-26.17	-19.77	-30.86	-20.07
STE-132	23	0	93	-25.75	-16.15	-31.6	-19.04
STE-132	28	1	85	-30.18	-16.72	-26.37	-24.33
STE-132	32	5	77	-26.5	-26.1	-24.94	-24.66
STE-132	36	3	77	-13.7	-13.33	-13.61	-19.65
STE-132	39	2	84	-21.44	-23.65	-21.78	-22.17
STE-133	19	0	117	-17.04	-23.57	-23.4	-30.11
STE-133	22	4	101	-28.44	-23.43	-26.44	-21.48
STE-133	26	5	86	-17.93	-19.14	-19.48	-19.87
STE-133	30	3	81	-32.04	-17.74	-28.82	-17.02
STE-133	35	3	84	-19.62	-12.19	-25.41	-19.2
STE-134	19	4	142	-18.2	-16.34	-18.24	-20.04
STE-134	24	3	86	-17.47	-13.56	-14.43	-21.59
STE-134	27	0	118	-22.66	-18.67	-20.68	-17.59
STE-134	31	4	66	-18.13	-17.63	-29.72	-18.37
STE-134	36	3	67	-27.05	-21.79	-25.86	-23.65
STE-135	19	2	142	-24.43	-13.98	-28.44	-31.35
STE-135	23	2	103	-19.97	-17.36	-19.12	-18.96
STE-135	27	0	96	-16.5	-21.01	-18.53	-24.3
STE-135	31	2	73	-25.85	-20.46	-29.16	-28.04
STE-136	20	2	125	-36.11	-17.74	-39.28	-13.95
STE-136	24	1	86	-20.47	-33.14	-24.36	-24.95
STE-137	19	6	71	-40.09	-25.65	-34.52	-18.97
STE-137	23	6	88	-17.73	-18.33	-20.93	-23.46
STE-137	27	6	78	-16.05	-23.44	-23.67	-19.75
STE-137	31	6	78	-23.95	-22.02	-24.92	-16.12
STE-137	36	1	83	-25.51	-	-12.02	-
STE-138	20	0	107	-17.88	-14.02	-15.4	-17.09
STE-138	24	2	90	-25.3	-26.11	-29.85	-23.37
STE-138	28	2	87	-21.43	-14.7	-23.63	-16.03
STE-138	32	0	69	-18.23	-15.14	-21.85	-18.52
STE-138	39	1	72	-18.52	-16.15	-25.58	-27.03
STE-139	19	5	122	-17.02	-21.12	-21.52	-22.17
STE-139	23	6	94	-23.79	-20.03	-30.01	-25.38
STE-139	27	6	100	-28.89	-22.4	-31.52	-21.62
STE-139	35	4	79	-21.14	-14.39	-22.29	-18.12
STE-140	19	5	137	-19.68	-20.98	-13.42	-20.96
STE-140	23	2	93	-30.26	-22	-29.93	-23.48
STE-140	27	2	89	-26.97	-22.97	-19.99	-25.24
STE-140	31	2	77	-19.43	-20.17	-20.15	-20.52
STE-140	35	4	80	-18.97	-18.79	-20.48	-20.31
STE-140	38	4	77	-9.93	-6.99	-11.58	-11.23
STE-141	35	6	69	-	-24.99	-	-17
STE-141	19	2	152	-40.69	-15.11	-23.33	-16.93
STE-141	23	1	92	-18.7	-26.03	-16.8	-20.41
STE-141	28	3	80	-26.92	-21.81	-32.39	-20.06
STE-141	31	6	81	-29.08	-23.22	-34.41	-20.11
STE-142	19	6	151	-18.08	-20.51	-21.56	-25.83
STE-142	24	2	125	-23.85	-27.33	-25.14	-29.32
STE-142	28	2	77	-23.93	-18.71	-21.25	-18.61
STE-142	31	5	79	-23.14	-23.61	-19.87	-15.05
STE-142	39	5	73	-18.54	-18.72	-11.37	-14.75
STE-145	19	2	117	-19.06	-29.25	-26.7	-30.19
STE-145	23	2	98	-23.07	-16.73	-17.23	-19.8
STE-145	27	1	79	-20.46	-7.83	-20.82	-15.01
STE-145	32	2	84	-23.51	-22.21	-16.7	-19.39
STE-145	36	2	68	-31.73	-22.65	-20.44	-23.67
STE-145	39	3	68	-23.3	-19.38	-10.73	-11.49
STE-146	23	0	111	-15.36	-17.33	-17.61	-20.23
STE-146	26	4	80	-21.55	-11.83	-16.49	-15.07
STE-146	31	5	68	-31.66	-	-33.75	-
STE-146	35	6	86	-25.02	-15.08	-19.66	-21.84
STE-146	39	4	65	-15.86	-14.03	-15.11	-9.26
STE-147	18	5	135	-35.33	-22.5	-25.76	-26.92
STE-147	23	1	126	-29.48	-25.56	-24.76	-25.56
STE-147	28	1	80	-17.45	-18.87	-17.98	-18.03
STE-147	31	5	78	-26.58	-18.4	-19.98	-16.81
STE-147	35	6	72	-19.36	-19.96	-14.97	-17.47
STE-147	39	0	67	-21.68	-	-	-
STE-148	19	1	137	-11.95	-7.82	-17.29	-15.07
STE-148	22	5	96	-34.53	-29.36	-27.84	-19.66
STE-148	27	0	79	-33.72	-22.01	-34.69	-20.12
STE-148	32	4	80	-27.65	-15.65	-20.8	-17.12
STE-148	34	6	83	-8.87	-	-14.47	-
STE-149	35	0	68	-	-	-13.1	-14.23
STE-149	19	2	96	-24.54	-21.91	-26.37	-26.73
STE-149	23	1	92	-21.53	-26.19	-27.94	-20.91
STE-149	27	1	90	-23.02	-11.93	-22.72	-13.72
STE-149	31	1	90	-27.09	-12.8	-21.69	-12.11
STE-149	39	0	79	-27.67	-12.65	-29.71	-11.92
STE-150	18	1	112	-7.15	-17.97	-14.21	-15.71
STE-150	22	5	100	-11.66	-24.66	-13.21	-20.37
STE-150	26	6	81	-23.83	-21.3	-28.3	-24.83
STE-150	31	6	70	-17.71	-20.94	-19.99	-23.42
STE-151	19	4	134	-26.2	-20.82	-24.66	-20.22
STE-151	23	4	108	-17.8	-19.74	-23.78	-22.75
STE-151	28	0	80	-27.07	-19.62	-27.92	-18.4
STE-151	31	4	69	-12.17	-14.71	-16.02	-14.22
STE-151	35	5	62	-8.5	-	-14.77	-
STE-151	39	1	76	-21.1	-	-21.08	-
STE-152	19	1	146	-13.37	-17.44	-19.26	-22.51
STE-152	22	6	102	-20.07	-14.29	-19.74	-21.52
STE-152	27	3	69	-23.4	-12.63	-26.09	-16.08
STE-152	32	1	75	-22.5	-27.26	-27.39	-14.92
STE-152	35	0	76	-26.86	-6.34	-23.66	-18.88
STE-152	39	1	92	-19.41	-24.06	-18.47	-24.61
STE-153	39	1	80	-	-	-	-
STE-153	19	6	132	-18.66	-15.69	-21.25	-16.29
STE-153	24	1	101	-36.58	-22.56	-19.8	-24.54
STE-153	27	6	78	-22.66	-23.2	-28.25	-11.88
STE-153	31	5	74	-15.97	-	-20.2	-11.69
STE-153	35	5	75	-19.2	-18.62	-17.6	-21.99
STE-158	20	5	114	-7.6	-	-15.7	-18.24
STE-158	24	1	101	-28.21	-18.97	-26.19	-17.51
STE-158	27	1	81	-16.91	-38.75	-13.28	-23.16
STE-158	31	4	84	-27.1	-24.3	-21.41	-23.79
STE-158	35	1	75	-13.97	-	-19.81	-
STE-159	19	4	28	-	-	-	-
STE-159	38	5	70	-	-	-	-
STE-159	23	4	105	-9.24	-21.07	-14.33	-31.6
STE-159	27	5	74	-9.17	-16.29	-14.17	-19.6
STE-159	32	0	80	-18.79	-33.4	-18.6	-20.4
STE-159	35	4	72	-14.46	-12.92	-14.36	-17.58
STE-171	35	4	84	-	-19.21	-	-10.56
STE-171	30	6	82	-21.98	-21.92	-14.51	-19.22
STE-171	31	6	83	-28.91	-19.11	-27.85	-17.61
STE-171	33	5	66	-15.05	-12.91	-16.2	-17.66
STE-171	37	6	78	-20.79	-17.3	-20.23	-11.53
