# Supplementary material for: Reproducibility of fetal global longitudinal strain measured with speckle tracking echocardiography using a fixed cardiac cycle
Source: PLoS One. 2026 Jul 31;21(7):e0354514. doi: 10.1371/journal.pone.0354514 (PMC13426953; doi:10.1371/journal.pone.0354514)
Supplement: S2 File — (XLSX) [file pone.0354514.s002.xlsx]

## Sheet: dataset GLS
PatientNr	GA_weeks	GA_days	LV_GLS	RV_GLS
STE-031	23	2	-21.52	-13.84
STE-034	23	0	-9.03	-31.13
STE-069	23	0	-32.81	-23.18
STE-080	23	1	-31.29	-17.18
STE-107	23	6	-23.28	-25.19
STE-130	23	1	-22	-11.91
STE-132	23	0	-34.44	-23.06
STE-141	23	1	-18	-19.95
STE-147	23	1	-21.55	-23.43
STE-151	23	4	-18.21	-23.36
STE-006	24	1	-28.35	-13.36
STE-008	24	2	-10.61	-17.87
STE-009	24	6	-24.59	-20.4
STE-015	24	5	-14.48	-13.51
STE-021	24	1	-23.43	-20.33
STE-023	24	2	-21.53	-26.23
STE-032	24	4	-21.87	-22.37
STE-042	24	3	-10.62	-17.28
STE-064	24	2	-23.3	-14.21
STE-071	24	4	-25.22	-14.35
STE-084	24	6	-28.49	-19.49
STE-086	24	6	-32.94	-22.77
STE-090	24	3	-24.61	-18.17
STE-095	24	6	-22.54	-22.9
STE-096	24	4	-36.69	-19.2
STE-115	24	3	-12.2	-15.67
STE-116	24	2	-19.27	-16.04
STE-118	24	1	-17.3	-15.67
STE-124	24	1	-7.45	-11.36
STE-136	24	1	-24.52	-27.28
STE-138	24	2	-35.25	-19.84
STE-142	24	2	-22.07	-24.48
STE-001	25	3	-27.49	-29.81
STE-016	25	6	-22.63	-12.72
STE-022	25	1	-17.76	-15.01
STE-025	25	0	-22.92	-24.52
STE-028	25	4	-25.48	-9.55
STE-040	25	3	-10.9	-19.33
STE-043	25	2	-28.85	-18.06
STE-067	25	6	-18.62	-30.74
STE-082	25	1	-23.06	-16.93
STE-125	25	1	-34.01	-20.23
STE-126	25	1	-24.31	-21.55
STE-193	25	4	-30.72	-16.62
STE-194	25	4	-18.62	-19.47
STE-007	26	3	-18.72	-21.5
STE-020	26	2	-16.97	-21
STE-037	26	6	-25.13	-13.7
STE-048	26	4	-25.94	-21.12
STE-050	26	4	-31.47	-16.6
STE-051	26	0	-9.19	-17.37
STE-053	26	6	-10.43	-6.01
STE-060	26	4	-13.68	-27.18
STE-079	26	5	-23.54	-14.22
STE-081	26	4	-22.84	-10.28
STE-108	26	4	-41.69	-22.14
STE-112	26	4	-22.77	-23.09
STE-127	26	6	-28.54	-17.95
STE-133	26	5	-18.19	-12.31
STE-146	26	4	-15.77	-14.57
STE-150	26	6	-30.88	-21.66
STE-192	26	0	-12.44	-15.49
STE-002	27	4	-31.65	-14.37
STE-004	27	3	-18.29	-20.2
STE-005	27	2	-4.09	-4.43
STE-010	27	3	-24.69	-18.55
STE-012	27	1	-24.23	-18.83
STE-014	27	2	-17.23	-9.44
STE-026	27	2	-29.38	-11.64
STE-027	27	4	-27.2	-17.01
STE-029	27	4	-27.86	-20.04
STE-030	27	4	-21.01	-19.82
STE-033	27	1	-14.33	-17.53
STE-035	27	6	-27.44	-21.75
STE-038	27	5	-19.48	-20.43
STE-041	27	5	-26.2	-21.48
STE-047	27	1	-22.58	-10.82
STE-049	27	4	-23.87	-18.14
STE-052	27	6	-13.03	-11.71
STE-055	27	0	-18.19	-16.27
STE-059	27	5	-10.04	-22.4
STE-062	27	5	-28.43	-12.12
STE-063	27	2	-19.52	-16.93
STE-065	27	3	-19.21	-15.42
STE-068	27	2	-16.82	-14.89
STE-074	27	5	-11.21	-16.32
STE-076	27	0	-10.42	-8.55
STE-077	27	1	-34.8	-24.33
STE-085	27	0	-16.39	-18.9
STE-087	27	0	-14.12	-12.64
STE-089	27	2	-15.71	-21.08
STE-091	27	2	-14.48	-14.63
STE-093	27	2	-19.81	-27.48
STE-098	27	4	-24.37	-19.09
STE-100	27	2	-18.16	-15.19
STE-105	27	1	-21.99	-16.3
STE-106	27	0	-21.81	-19.4
STE-110	27	0	-22.86	-12.65
STE-113	27	3	-34.76	-14.82
STE-114	27	0	-23.85	-30.95
STE-117	27	3	-10.03	-15.59
STE-119	27	3	-26.32	-14.07
STE-121	27	3	-20.05	-16.06
STE-122	27	6	-22.47	-22.96
STE-123	27	1	-26.65	-11.59
STE-129	27	1	-27.48	-22.61
STE-057	28	2	-25.03	-26.43
STE-058	28	3	-24.69	-22.26
STE-072	28	0	-32.71	-18.29
STE-078	28	0	-23.26	-14.08
STE-092	28	5	-19.33	-21.99
STE-131	28	1	-34.78	-21.18
STE-195	29	5	-20.6	-19.42
STE-197	29	2	-19.14	-15.9
STE-070	30	0	-22.84	-27.4
STE-094	30	0	-18.75	-19.15
STE-176	30	0	-11.27	-13.77
STE-188	30	2	-16.59	-21.28
STE-169	30	3	-12.65	-5.3
STE-191	30	3	-13.64	-19.23
STE-128	30	4	-15.46	-1.48
STE-156	30	6	-6.33	-22.84
STE-162	30	6	-28.72	-26.29
STE-165	30	6	-8.94	-18.2
